# Supplementary material for: Cardiac Proteome Profiling in Ischemic and Dilated Cardiomyopathy Mouse Models
Source: Front Physiol. 2019 Jun 18;10:750. doi: 10.3389/fphys.2019.00750 (PMC6591471; doi:10.3389/fphys.2019.00750)
Supplement: Supplementary file 3 [file Table_3.xlsx]

## Sheet: sheet 1
Supplementary Table S3. Resultes of echocardiograpthy.(NC, control group; DCM, dilated cardiomyopathy; ICM, ischemic cardiomyopathy; LVEDD, left ventricular end-diastolic diameter; LVESD, left ventricular end-systolic diameter; LVEF, left ventricular ejection fraction.)
Group	ID	LVEDD(mm)	LVESD(mm)	LVEF(%)
NC	1	3.579	2.613	66.335
NC	2	3.6571	2.691	67.234
NC	3	3.687	2.571	70.44
NC	4	3.577	2.623	67.151
NC	5	3.7551	2.621	68.019
NC	6	3.4164	2.728	66.87
NC	7	3.712	2.671	65.866
NC	8	3.512	2.506	67.653
NC	9	3.76	2.708	67.812
NC	10	3.462	2.492	70.135
	average	3.61176	2.6224	67.7515
	SD	0.121616	0.0808513	1.48926
DCM	1	4.088	3.771	41.13
DCM	2	4.11	3.781	42.346
DCM	3	4.312	3.913	44.121
DCM	4	3.899	3.65	40.187
DCM	5	4.111	3.792	42.32
DCM	6	4.218	3.87	42.317
DCM	7	4.419	3.954	42.468
DCM	8	4.306	3.821	44.359
DCM	9	3.927	3.668	40.124
DCM	10	4.236	3.692	40.623
	average	4.1626	3.7912	41.9995
	SD	0.167686	0.102147	1.49311
ICM	1	4.188	3.889	35.172
ICM	2	3.901	3.681	35.109
ICM	3	4.142	3.882	35.123
ICM	4	3.923	3.687	34.681
ICM	5	4.097	3.861	36.762
ICM	6	4.23	3.891	37.339
ICM	7	4.412	3.951	38.909
ICM	8	4.154	3.85	36.16
ICM	9	4.069	3.762	36.17
ICM	10	4.378	3.905	39.031
	average	4.1494	3.8359	36.4456
	SD	0.167149	0.0933684	1.56631
